# Supplementary material for: Microfluidic Array Enables Rapid Testing of Natural Compounds Against Xylella fastidiosa
Source: Plants (Basel). 2025 Mar 11;14(6):872. doi: 10.3390/plants14060872 (PMC11946115; doi:10.3390/plants14060872)
Supplement: Supplementary file 1 [file plants-14-00872-s001.zip]

Archive with 1 entries (1 files):
- plants-3489935-supplementary.pdf
